# Supplementary material for: Exploring the Potentiality of a Plant Platform for Monoclonal Antibody Production in Veterinary Medicine
Source: Vaccines (Basel). 2024 Jun 4;12(6):620. doi: 10.3390/vaccines12060620 (PMC11209382; doi:10.3390/vaccines12060620)
Supplement: Supplementary file 1 [file vaccines-12-00620-s001.zip]

Archive with 1 entries (1 files):
- vaccines-3014870-supplementary.pdf
